# Supplementary material for: Characterization of Human Recombinant β1,4-GalNAc-Transferase B4GALNT1 and Inhibition by Selected Compounds
Source: Molecules. 2025 Sep 4;30(17):3615. doi: 10.3390/molecules30173615 (PMC12430364; doi:10.3390/molecules30173615)
Supplement: Supplementary file 1 [file molecules-30-03615-s001.zip]

Archive with 1 entries (1 files):
- molecules-3763095-supplementary.pdf
